# Supplementary material for: Sexual Orientation Discrimination and Exclusive, Dual, and Polytobacco Use among Sexual Minority Adults in the United States
Source: Int J Environ Res Public Health. 2022 May 23;19(10):6305. doi: 10.3390/ijerph19106305 (PMC9142070; doi:10.3390/ijerph19106305)
Supplement: Supplementary file 1 [file ijerph-19-06305-s001.zip]

Archive with 1 entries (1 files):
- ijerph-1691150-supplementary.pdf
